# Supplementary material for: Iron Metabolism as a Potential Mechanism for Inducing TRAIL-Mediated Extrinsic Apoptosis Using Methylsulfonylmethane in Embryonic Cancer Stem Cells
Source: Cells. 2021 Oct 22;10(11):2847. doi: 10.3390/cells10112847 (PMC8616102; doi:10.3390/cells10112847)
Supplement: Supplementary file 1 [file cells-10-02847-s001.zip]

Archive with 1 entries (1 files):
- cells-1368529-supplementary.pdf
